# Supplementary material for: Sex differences in psychotropic and analgesic drug use before and after initiating treatment with acetylcholinesterase inhibitors
Source: PLoS One. 2021 Sep 20;16(9):e0243804. doi: 10.1371/journal.pone.0243804 (PMC8452043; doi:10.1371/journal.pone.0243804)
Supplement: S1 Data — (XLSX) [file pone.0243804.s001.xlsx]

## Sheet: data.to.plos1_
population	gender	age	yrsAfter	N.in.pop	what	Antidepressants	Antipsychotics	Opioids	WeakerAnalgesics	BZDs	Zhypnotics	polyEq1	polyEq2	polyEq3	polyEq4
AChEI	Men	37-64	-4	343	N.users	44	15	33	16	29	27	62	15	7	<5
AChEI	Men	37-64	-4	343	CI.low.95	9.696	2.668	6.933	2.891	5.951	5.466	14.364	2.668	0.992	-
AChEI	Men	37-64	-4	343	%users	12.828	4.373	9.621	4.665	8.455	7.872	18.076	4.373	2.041	-
AChEI	Men	37-64	-4	343	CI.upp.95	16.783	7.089	13.204	7.442	11.879	11.211	22.495	7.089	4.152	-
AChEI	Men	37-64	-3	343	N.users	42	14	41	21	25	26	69	14	7	<5
AChEI	Men	37-64	-3	343	CI.low.95	9.188	2.447	8.935	4.039	4.985	5.225	16.216	2.447	0.992	-
AChEI	Men	37-64	-3	343	%users	12.245	4.082	11.953	6.122	7.289	7.58	20.117	4.082	2.041	-
AChEI	Men	37-64	-3	343	CI.upp.95	16.138	6.734	15.815	9.178	10.538	10.875	24.679	6.734	4.152	-
AChEI	Men	37-64	-2	343	N.users	63	15	42	15	26	37	74	22	<5	<5
AChEI	Men	37-64	-2	343	CI.low.95	14.628	2.668	9.188	2.668	5.225	7.928	17.549	4.274	-	-
AChEI	Men	37-64	-2	343	%users	18.367	4.373	12.245	4.373	7.58	10.787	21.574	6.414	-	-
AChEI	Men	37-64	-2	343	CI.upp.95	22.808	7.089	16.138	7.089	10.875	14.515	26.23	9.52	-	-
AChEI	Men	37-64	-1	343	N.users	79	27	35	22	39	38	70	42	6	<5
AChEI	Men	37-64	-1	343	CI.low.95	18.89	5.466	7.429	4.274	8.43	8.179	16.482	9.188	0.804	-
AChEI	Men	37-64	-1	343	%users	23.032	7.872	10.204	6.414	11.37	11.079	20.408	12.245	1.749	-
AChEI	Men	37-64	-1	343	CI.upp.95	27.772	11.211	13.861	9.52	15.166	14.841	24.99	16.138	3.763	-
AChEI	Men	37-64	1	343	N.users	93	35	38	33	52	42	101	52	11	<5
AChEI	Men	37-64	1	343	CI.low.95	22.682	7.429	8.179	6.933	11.752	9.188	24.871	11.752	1.8	-
AChEI	Men	37-64	1	343	%users	27.114	10.204	11.079	9.621	15.16	12.245	29.446	15.16	3.207	-
AChEI	Men	37-64	1	343	CI.upp.95	32.052	13.861	14.841	13.204	19.34	16.138	34.476	19.34	5.651	-
AChEI	Men	37-64	2	343	N.users	102	41	42	45	44	47	105	38	12	<5
AChEI	Men	37-64	2	343	CI.low.95	25.146	8.935	9.188	9.952	9.696	10.463	25.972	8.179	2.012	-
AChEI	Men	37-64	2	343	%users	29.738	11.953	12.245	13.12	12.828	13.703	30.612	11.079	3.499	-
AChEI	Men	37-64	2	343	CI.upp.95	34.778	15.815	16.138	17.104	16.783	17.746	35.682	14.841	6.015	-
Gen.pop	Men	37-64	-4	930149	N.users	54737	23901	121831	43106	63349	66634	147322	39711	10172	1640
Gen.pop	Men	37-64	-4	930149	CI.low.95	5.837	2.538	13.03	4.592	6.76	7.112	15.764	4.228	1.073	0.168
Gen.pop	Men	37-64	-4	930149	%users	5.885	2.57	13.098	4.634	6.811	7.164	15.838	4.269	1.094	0.176
Gen.pop	Men	37-64	-4	930149	CI.upp.95	5.933	2.602	13.167	4.677	6.862	7.216	15.913	4.311	1.115	0.185
Gen.pop	Men	37-64	-3	933026	N.users	54938	24000	125019	50064	64174	70160	149947	40292	10322	1660
Gen.pop	Men	37-64	-3	933026	CI.low.95	5.841	2.54	13.33	5.32	6.827	7.466	15.997	4.277	1.085	0.17
Gen.pop	Men	37-64	-3	933026	%users	5.888	2.572	13.399	5.366	6.878	7.52	16.071	4.318	1.106	0.178
Gen.pop	Men	37-64	-3	933026	CI.upp.95	5.936	2.605	13.469	5.412	6.93	7.573	16.146	4.36	1.128	0.187
Gen.pop	Men	37-64	-2	936047	N.users	55358	23987	127529	57296	64544	73285	152292	40580	10406	1687
Gen.pop	Men	37-64	-2	936047	CI.low.95	5.866	2.531	13.555	6.073	6.844	7.775	16.195	4.294	1.091	0.172
Gen.pop	Men	37-64	-2	936047	%users	5.914	2.563	13.624	6.121	6.895	7.829	16.27	4.335	1.112	0.18
Gen.pop	Men	37-64	-2	936047	CI.upp.95	5.962	2.595	13.694	6.17	6.947	7.884	16.345	4.377	1.133	0.189
Gen.pop	Men	37-64	-1	939278	N.users	55247	23959	130014	64751	64674	75586	154366	40762	10405	1696
Gen.pop	Men	37-64	-1	939278	CI.low.95	5.834	2.519	13.772	6.843	6.834	7.992	16.36	4.299	1.087	0.172
Gen.pop	Men	37-64	-1	939278	%users	5.882	2.551	13.842	6.894	6.885	8.047	16.435	4.34	1.108	0.181
Gen.pop	Men	37-64	-1	939278	CI.upp.95	5.93	2.583	13.912	6.945	6.937	8.102	16.51	4.381	1.129	0.189
Gen.pop	Men	37-64	1	942091	N.users	55154	23956	132106	71821	64406	77699	156444	40733	10344	1670
Gen.pop	Men	37-64	1	942091	CI.low.95	5.807	2.511	13.953	7.57	6.786	8.192	16.531	4.283	1.077	0.169
Gen.pop	Men	37-64	1	942091	%users	5.854	2.543	14.023	7.624	6.837	8.247	16.606	4.324	1.098	0.177
Gen.pop	Men	37-64	1	942091	CI.upp.95	5.902	2.575	14.093	7.677	6.888	8.303	16.681	4.365	1.119	0.186
Gen.pop	Men	37-64	2	943538	N.users	55177	23948	134063	78853	63734	79710	158226	40406	10444	1638
Gen.pop	Men	37-64	2	943538	CI.low.95	5.801	2.507	14.138	8.301	6.704	8.392	16.694	4.242	1.086	0.165
Gen.pop	Men	37-64	2	943538	%users	5.848	2.538	14.209	8.357	6.755	8.448	16.769	4.282	1.107	0.174
Gen.pop	Men	37-64	2	943538	CI.upp.95	5.895	2.57	14.279	8.413	6.806	8.504	16.845	4.323	1.128	0.182
AChEI	Women	37-64	-4	431	N.users	84	16	60	34	59	54	102	31	17	<5
AChEI	Women	37-64	-4	431	CI.low.95	16.026	2.298	10.971	5.7	10.763	9.731	19.897	5.113	2.477	-
AChEI	Women	37-64	-4	431	%users	19.49	3.712	13.921	7.889	13.689	12.529	23.666	7.193	3.944	-
AChEI	Women	37-64	-4	431	CI.upp.95	23.492	5.945	17.509	10.821	17.257	15.989	27.9	10.028	6.225	-
AChEI	Women	37-64	-3	431	N.users	91	18	66	44	61	63	120	33	14	<5
AChEI	Women	37-64	-3	431	CI.low.95	17.525	2.658	12.221	7.693	11.178	11.595	23.821	5.504	1.945	-
AChEI	Women	37-64	-3	431	%users	21.114	4.176	15.313	10.209	14.153	14.617	27.842	7.657	3.248	-
AChEI	Women	37-64	-3	431	CI.upp.95	25.213	6.504	19.018	13.428	17.761	18.265	32.255	10.558	5.378	-
AChEI	Women	37-64	-2	431	N.users	113	23	63	41	53	50	115	39	17	<5
AChEI	Women	37-64	-2	431	CI.low.95	22.289	3.582	11.595	7.09	9.525	8.911	22.726	6.69	2.477	-
AChEI	Women	37-64	-2	431	%users	26.218	5.336	14.617	9.513	12.297	11.601	26.682	9.049	3.944	-
AChEI	Women	37-64	-2	431	CI.upp.95	30.567	7.88	18.265	12.651	15.735	14.969	31.05	12.131	6.225	-
AChEI	Women	37-64	-1	431	N.users	144	26	55	41	67	53	157	33	19	<5
AChEI	Women	37-64	-1	431	CI.low.95	29.121	4.15	9.937	7.09	12.43	9.525	32.022	5.504	2.84	-
AChEI	Women	37-64	-1	431	%users	33.411	6.032	12.761	9.513	15.545	12.297	36.427	7.657	4.408	-
AChEI	Women	37-64	-1	431	CI.upp.95	37.993	8.692	16.243	12.651	19.269	15.735	41.071	10.558	6.782	-
AChEI	Women	37-64	1	431	N.users	140	24	49	50	75	66	156	52	15	<5
AChEI	Women	37-64	1	431	CI.low.95	28.233	3.77	8.707	8.911	14.114	12.221	31.798	9.32	2.12	-
AChEI	Women	37-64	1	431	%users	32.483	5.568	11.369	11.601	17.401	15.313	36.195	12.065	3.48	-
AChEI	Women	37-64	1	431	CI.upp.95	37.042	8.152	14.713	14.969	21.264	19.018	40.835	15.48	5.662	-
AChEI	Women	37-64	2	431	N.users	144	42	52	63	75	63	139	52	18	<5
AChEI	Women	37-64	2	431	CI.low.95	29.121	7.29	9.32	11.595	14.114	11.595	28.011	9.32	2.658	-
AChEI	Women	37-64	2	431	%users	33.411	9.745	12.065	14.617	17.401	14.617	32.251	12.065	4.176	-
AChEI	Women	37-64	2	431	CI.upp.95	37.993	12.91	15.48	18.265	21.264	18.265	36.804	15.48	6.504	-
Gen.pop	Women	37-64	-4	895757	N.users	97270	29200	139744	70578	108800	129828	177587	61782	19919	3526
Gen.pop	Women	37-64	-4	895757	CI.low.95	10.795	3.223	15.526	7.824	12.079	14.421	19.743	6.845	2.193	0.381
Gen.pop	Women	37-64	-4	895757	%users	10.859	3.26	15.601	7.879	12.146	14.494	19.825	6.897	2.224	0.394
Gen.pop	Women	37-64	-4	895757	CI.upp.95	10.924	3.297	15.676	7.935	12.214	14.567	19.908	6.95	2.254	0.407
Gen.pop	Women	37-64	-3	897244	N.users	97251	29405	142574	80544	109852	136319	179798	62285	20151	3565
Gen.pop	Women	37-64	-3	897244	CI.low.95	10.775	3.241	15.815	8.918	12.176	15.119	19.956	6.889	2.215	0.385
Gen.pop	Women	37-64	-3	897244	%users	10.839	3.277	15.89	8.977	12.243	15.193	20.039	6.942	2.246	0.397
Gen.pop	Women	37-64	-3	897244	CI.upp.95	10.903	3.314	15.966	9.036	12.311	15.268	20.122	6.995	2.277	0.411
Gen.pop	Women	37-64	-2	898816	N.users	97639	29368	144658	91210	110331	141634	181178	62730	20348	3578
Gen.pop	Women	37-64	-2	898816	CI.low.95	10.799	3.231	16.018	10.086	12.207	15.683	20.075	6.927	2.233	0.385
Gen.pop	Women	37-64	-2	898816	%users	10.863	3.267	16.094	10.148	12.275	15.758	20.157	6.979	2.264	0.398
Gen.pop	Women	37-64	-2	898816	CI.upp.95	10.928	3.304	16.17	10.21	12.343	15.833	20.24	7.032	2.295	0.411
Gen.pop	Women	37-64	-1	900362	N.users	97865	29483	146760	102095	110439	145824	182867	62916	20443	3630
Gen.pop	Women	37-64	-1	900362	CI.low.95	10.805	3.238	16.224	11.274	12.198	16.12	20.227	6.935	2.24	0.39
Gen.pop	Women	37-64	-1	900362	%users	10.87	3.275	16.3	11.339	12.266	16.196	20.31	6.988	2.27	0.403
Gen.pop	Women	37-64	-1	900362	CI.upp.95	10.934	3.312	16.377	11.405	12.334	16.272	20.394	7.041	2.302	0.416
Gen.pop	Women	37-64	1	901808	N.users	97709	29430	148712	112746	109615	149072	184340	62834	20392	3571
Gen.pop	Women	37-64	1	901808	CI.low.95	10.771	3.227	16.414	12.434	12.088	16.454	20.358	6.915	2.231	0.383
Gen.pop	Women	37-64	1	901808	%users	10.835	3.263	16.49	12.502	12.155	16.53	20.441	6.968	2.261	0.396
Gen.pop	Women	37-64	1	901808	CI.upp.95	10.899	3.3	16.567	12.571	12.223	16.607	20.525	7.02	2.292	0.409
Gen.pop	Women	37-64	2	902901	N.users	97734	29531	150474	123357	108936	152568	185442	63031	20310	3560
Gen.pop	Women	37-64	2	902901	CI.low.95	10.761	3.234	16.589	13.592	11.998	16.82	20.455	6.929	2.219	0.382
Gen.pop	Women	37-64	2	902901	%users	10.824	3.271	16.666	13.662	12.065	16.898	20.538	6.981	2.249	0.394
Gen.pop	Women	37-64	2	902901	CI.upp.95	10.889	3.308	16.743	13.733	12.132	16.975	20.622	7.034	2.28	0.407
AChEI	Men	65-72	-4	343	N.users	92	28	117	54	84	81	168	53	13	<5
AChEI	Men	65-72	-4	343	CI.low.95	9.318	2.393	12.146	5.126	8.423	8.089	18.022	5.018	0.937	-
AChEI	Men	65-72	-4	343	%users	11.316	3.444	14.391	6.642	10.332	9.963	20.664	6.519	1.599	-
AChEI	Men	65-72	-4	343	CI.upp.95	13.678	4.933	16.971	8.566	12.614	12.214	23.582	8.429	2.716	-
AChEI	Men	65-72	-3	343	N.users	95	33	116	48	79	90	167	51	14	<5
AChEI	Men	65-72	-3	343	CI.low.95	9.655	2.905	12.032	4.482	7.867	9.094	17.906	4.803	1.028	-
AChEI	Men	65-72	-3	343	%users	11.685	4.059	14.268	5.904	9.717	11.07	20.541	6.273	1.722	-
AChEI	Men	65-72	-3	343	CI.upp.95	14.076	5.646	16.841	7.741	11.947	13.413	23.454	8.154	2.87	-
AChEI	Men	65-72	-2	343	N.users	111	32	118	56	101	87	173	69	13	<5
AChEI	Men	65-72	-2	343	CI.low.95	11.463	2.802	12.26	5.342	10.331	8.758	18.604	6.761	0.937	-
AChEI	Men	65-72	-2	343	%users	13.653	3.936	14.514	6.888	12.423	10.701	21.279	8.487	1.599	-
AChEI	Men	65-72	-2	343	CI.upp.95	16.185	5.504	17.102	8.839	14.869	13.014	24.224	10.603	2.716	-
AChEI	Men	65-72	-1	343	N.users	148	67	101	54	112	104	207	71	21	<5
AChEI	Men	65-72	-1	343	CI.low.95	15.703	6.541	10.331	5.126	11.577	10.67	22.587	6.981	1.696	-
AChEI	Men	65-72	-1	343	%users	18.204	8.241	12.423	6.642	13.776	12.792	25.461	8.733	2.583	-
AChEI	Men	65-72	-1	343	CI.upp.95	21.004	10.333	14.869	8.566	16.316	15.264	28.566	10.873	3.916	-
AChEI	Men	65-72	1	343	N.users	186	75	91	96	106	107	255	83	23	<5
AChEI	Men	65-72	1	343	CI.low.95	20.122	7.423	9.206	9.767	10.896	11.01	28.27	8.312	1.892	-
AChEI	Men	65-72	1	343	%users	22.878	9.225	11.193	11.808	13.038	13.161	31.365	10.209	2.829	-
AChEI	Men	65-72	1	343	CI.upp.95	25.889	11.411	13.545	14.208	15.528	15.659	34.636	12.481	4.209	-
AChEI	Men	65-72	2	343	N.users	205	106	91	124	111	96	244	94	23	<5
AChEI	Men	65-72	2	343	CI.low.95	22.352	10.896	9.206	12.945	11.463	9.767	26.962	9.543	1.892	-
AChEI	Men	65-72	2	343	%users	25.215	13.038	11.193	15.252	13.653	11.808	30.012	11.562	2.829	-
AChEI	Men	65-72	2	343	CI.upp.95	28.312	15.528	13.545	17.886	16.185	14.208	33.251	13.943	4.209	-
Gen.pop	Men	65-72	-4	930149	N.users	9942	4456	25296	10314	14412	16977	30542	8186	2012	289
Gen.pop	Men	65-72	-4	930149	CI.low.95	5.407	2.4	13.864	5.612	7.865	9.278	16.759	4.443	1.068	0.143
Gen.pop	Men	65-72	-4	930149	%users	5.511	2.47	14.023	5.718	7.99	9.411	16.932	4.538	1.115	0.16
Gen.pop	Men	65-72	-4	930149	CI.upp.95	5.618	2.543	14.184	5.826	8.116	9.547	17.105	4.635	1.165	0.18
Gen.pop	Men	65-72	-3	933026	N.users	9825	4350	25429	11676	14297	17613	30481	8140	2000	285
Gen.pop	Men	65-72	-3	933026	CI.low.95	5.411	2.371	14.114	6.441	7.901	9.75	16.938	4.474	1.075	0.142
Gen.pop	Men	65-72	-3	933026	%users	5.516	2.442	14.276	6.555	8.027	9.888	17.112	4.57	1.123	0.16
Gen.pop	Men	65-72	-3	933026	CI.upp.95	5.623	2.515	14.439	6.671	8.154	10.028	17.288	4.668	1.173	0.18
Gen.pop	Men	65-72	-2	936047	N.users	9761	4224	25391	12976	14066	18154	30358	8009	1994	271
Gen.pop	Men	65-72	-2	936047	CI.low.95	5.449	2.333	14.288	7.264	7.88	10.191	17.102	4.462	1.086	0.137
Gen.pop	Men	65-72	-2	936047	%users	5.555	2.404	14.451	7.385	8.006	10.332	17.278	4.558	1.135	0.154
Gen.pop	Men	65-72	-2	936047	CI.upp.95	5.664	2.477	14.616	7.508	8.133	10.475	17.456	4.657	1.185	0.174
Gen.pop	Men	65-72	-1	939278	N.users	9697	4090	25457	14328	13759	18574	30301	7859	1981	261
Gen.pop	Men	65-72	-1	939278	CI.low.95	5.493	2.292	14.536	8.146	7.82	10.582	17.321	4.442	1.095	0.134
Gen.pop	Men	65-72	-1	939278	%users	5.6	2.362	14.702	8.275	7.946	10.727	17.499	4.538	1.144	0.151
Gen.pop	Men	65-72	-1	939278	CI.upp.95	5.709	2.435	14.869	8.405	8.074	10.873	17.679	4.638	1.195	0.17
Gen.pop	Men	65-72	1	942091	N.users	9612	3942	25454	15708	13416	18930	30170	7722	1936	250
Gen.pop	Men	65-72	1	942091	CI.low.95	5.529	2.242	14.762	9.077	7.742	10.955	17.516	4.432	1.086	0.13
Gen.pop	Men	65-72	1	942091	%users	5.638	2.312	14.93	9.213	7.869	11.103	17.696	4.529	1.136	0.147
Gen.pop	Men	65-72	1	942091	CI.upp.95	5.748	2.385	15.1	9.352	7.998	11.253	17.878	4.629	1.187	0.166
Gen.pop	Men	65-72	2	943538	N.users	9569	3835	25486	17065	13048	19248	30036	7583	1916	247
Gen.pop	Men	65-72	2	943538	CI.low.95	5.597	2.217	15.028	10.033	7.654	11.327	17.73	4.424	1.093	0.13
Gen.pop	Men	65-72	2	943538	%users	5.706	2.287	15.199	10.177	7.782	11.479	17.913	4.522	1.143	0.147
Gen.pop	Men	65-72	2	943538	CI.upp.95	5.819	2.36	15.372	10.323	7.911	11.632	18.097	4.623	1.195	0.167
AChEI	Women	65-72	-4	431	N.users	183	44	185	118	190	180	245	114	35	6
AChEI	Women	65-72	-4	431	CI.low.95	15.269	3.139	15.449	9.476	15.9	14.998	20.895	9.125	2.409	0.262
AChEI	Women	65-72	-4	431	%users	17.445	4.194	17.636	11.249	18.112	17.159	23.356	10.867	3.337	0.572
AChEI	Women	65-72	-4	431	CI.upp.95	19.859	5.584	20.059	13.304	20.558	19.56	26.01	12.896	4.605	1.242
AChEI	Women	65-72	-3	431	N.users	212	45	190	131	178	195	263	114	38	5
AChEI	Women	65-72	-3	431	CI.low.95	17.89	3.221	15.9	10.623	14.819	16.351	22.543	9.125	2.65	0.204
AChEI	Women	65-72	-3	431	%users	20.21	4.29	18.112	12.488	16.969	18.589	25.071	10.867	3.622	0.477
AChEI	Women	65-72	-3	431	CI.upp.95	22.746	5.692	20.558	14.626	19.36	21.056	27.782	12.896	4.933	1.111
AChEI	Women	65-72	-2	431	N.users	251	49	163	130	199	196	260	130	46	<5
AChEI	Women	65-72	-2	431	CI.low.95	21.444	3.551	13.472	10.535	16.713	16.441	22.268	10.535	3.304	-
AChEI	Women	65-72	-2	431	%users	23.928	4.671	15.539	12.393	18.97	18.684	24.786	12.393	4.385	-
AChEI	Women	65-72	-2	431	CI.upp.95	26.602	6.122	17.856	14.525	21.455	21.156	27.487	14.525	5.8	-
AChEI	Women	65-72	-1	431	N.users	338	75	193	175	206	180	316	140	60	9
AChEI	Women	65-72	-1	431	CI.low.95	29.462	5.742	16.17	14.549	17.346	14.998	27.424	11.421	4.469	0.452
AChEI	Women	65-72	-1	431	%users	32.221	7.15	18.398	16.683	19.638	17.159	30.124	13.346	5.72	0.858
AChEI	Women	65-72	-1	431	CI.upp.95	35.11	8.87	20.857	19.059	22.151	19.56	32.969	15.538	7.293	1.623
AChEI	Women	65-72	1	431	N.users	358	91	185	203	189	200	364	160	66	7
AChEI	Women	65-72	1	431	CI.low.95	31.321	7.119	15.449	17.075	15.809	16.803	31.88	13.204	4.976	0.324
AChEI	Women	65-72	1	431	%users	34.128	8.675	17.636	19.352	18.017	19.066	34.7	15.253	6.292	0.667
AChEI	Women	65-72	1	431	CI.upp.95	37.05	10.533	20.059	21.853	20.458	21.554	37.631	17.555	7.927	1.371
AChEI	Women	65-72	2	431	N.users	385	104	173	216	196	190	344	170	54	<5
AChEI	Women	65-72	2	431	CI.low.95	33.838	8.249	14.369	18.253	16.441	15.9	30.019	14.1	3.967	-
AChEI	Women	65-72	2	431	%users	36.702	9.914	16.492	20.591	18.684	18.112	32.793	16.206	5.148	-
AChEI	Women	65-72	2	431	CI.upp.95	39.662	11.872	18.859	23.143	21.156	20.558	35.692	18.559	6.656	-
Gen.pop	Women	65-72	-4	895757	N.users	20136	6273	31909	17868	28843	35222	40535	14950	4607	726
Gen.pop	Women	65-72	-4	895757	CI.low.95	10.892	3.355	17.314	9.657	15.64	19.122	22.024	8.068	2.454	0.37
Gen.pop	Women	65-72	-4	895757	%users	11.035	3.438	17.487	9.792	15.807	19.303	22.215	8.193	2.525	0.398
Gen.pop	Women	65-72	-4	895757	CI.upp.95	11.18	3.522	17.662	9.93	15.975	19.485	22.406	8.32	2.598	0.428
Gen.pop	Women	65-72	-3	897244	N.users	19974	6169	32366	20179	28808	36629	40608	14986	4613	724
Gen.pop	Women	65-72	-3	897244	CI.low.95	10.884	3.323	17.693	10.997	15.737	20.038	22.228	8.148	2.475	0.372
Gen.pop	Women	65-72	-3	897244	%users	11.027	3.406	17.869	11.141	15.905	20.223	22.419	8.274	2.547	0.4
Gen.pop	Women	65-72	-3	897244	CI.upp.95	11.173	3.49	18.046	11.286	16.074	20.408	22.612	8.401	2.62	0.43
Gen.pop	Women	65-72	-2	898816	N.users	19992	6048	32557	22432	28607	37830	40560	14945	4641	708
Gen.pop	Women	65-72	-2	898816	CI.low.95	10.981	3.283	17.941	12.331	15.751	20.865	22.379	8.19	2.51	0.366
Gen.pop	Women	65-72	-2	898816	%users	11.125	3.366	18.118	12.483	15.92	21.052	22.572	8.317	2.583	0.394
Gen.pop	Women	65-72	-2	898816	CI.upp.95	11.272	3.45	18.297	12.637	16.09	21.242	22.766	8.445	2.657	0.424
Gen.pop	Women	65-72	-1	900362	N.users	19981	5918	32817	24851	28283	38705	40556	14894	4633	690
Gen.pop	Women	65-72	-1	900362	CI.low.95	11.068	3.239	18.238	13.787	15.704	21.531	22.567	8.231	2.527	0.359
Gen.pop	Women	65-72	-1	900362	%users	11.214	3.322	18.418	13.947	15.873	21.722	22.761	8.359	2.6	0.387
Gen.pop	Women	65-72	-1	900362	CI.upp.95	11.361	3.406	18.598	14.109	16.043	21.914	22.956	8.488	2.675	0.417
Gen.pop	Women	65-72	1	901808	N.users	19942	5784	33163	27251	27874	39459	40614	14846	4599	665
Gen.pop	Women	65-72	1	901808	CI.low.95	11.148	3.194	18.601	15.266	15.617	22.154	22.806	8.28	2.531	0.349
Gen.pop	Women	65-72	1	901808	%users	11.295	3.276	18.782	15.434	15.787	22.348	23.002	8.408	2.605	0.377
Gen.pop	Women	65-72	1	901808	CI.upp.95	11.443	3.36	18.965	15.603	15.958	22.543	23.199	8.539	2.68	0.406
Gen.pop	Women	65-72	2	902901	N.users	19943	5668	33483	29699	27420	40128	40732	14730	4564	658
Gen.pop	Women	65-72	2	902901	CI.low.95	11.259	3.16	18.968	16.812	15.514	22.757	23.101	8.296	2.537	0.349
Gen.pop	Women	65-72	2	902901	%users	11.408	3.242	19.152	16.988	15.684	22.953	23.298	8.425	2.611	0.376
Gen.pop	Women	65-72	2	902901	CI.upp.95	11.557	3.326	19.337	17.165	15.855	23.151	23.497	8.557	2.686	0.406
AChEI	Men	73-80	-4	343	N.users	143	34	250	142	175	222	350	83	26	<5
AChEI	Men	73-80	-4	343	CI.low.95	6.966	1.391	12.702	6.913	8.666	11.188	18.161	3.836	1.014	-
AChEI	Men	73-80	-4	343	%users	8.157	1.94	14.261	8.1	9.983	12.664	19.966	4.735	1.483	-
AChEI	Men	73-80	-4	343	CI.upp.95	9.532	2.698	15.976	9.471	11.475	14.303	21.902	5.832	2.164	-
AChEI	Men	73-80	-3	343	N.users	167	42	234	139	167	227	337	98	23	<5
AChEI	Men	73-80	-3	343	CI.low.95	8.239	1.777	11.836	6.754	8.239	11.458	17.448	4.609	0.876	-
AChEI	Men	73-80	-3	343	%users	9.527	2.396	13.349	7.929	9.527	12.949	19.224	5.59	1.312	-
AChEI	Men	73-80	-3	343	CI.upp.95	10.991	3.223	15.021	9.288	10.991	14.602	21.135	6.766	1.961	-
AChEI	Men	73-80	-2	343	N.users	188	46	220	169	166	222	352	105	18	<5
AChEI	Men	73-80	-2	343	CI.low.95	9.361	1.973	11.081	8.346	8.186	11.188	18.271	4.972	0.65	-
AChEI	Men	73-80	-2	343	%users	10.724	2.624	12.55	9.641	9.469	12.664	20.08	5.99	1.027	-
AChEI	Men	73-80	-2	343	CI.upp.95	12.26	3.482	14.183	11.112	10.93	14.303	22.02	7.2	1.617	-
AChEI	Men	73-80	-1	343	N.users	295	99	229	222	228	257	426	144	35	8
AChEI	Men	73-80	-1	343	CI.low.95	15.15	4.661	11.566	11.188	11.512	13.082	22.351	7.019	1.439	0.231
AChEI	Men	73-80	-1	343	%users	16.828	5.647	13.063	12.664	13.006	14.661	24.301	8.214	1.997	0.456
AChEI	Men	73-80	-1	343	CI.upp.95	18.652	6.828	14.722	14.303	14.662	16.394	26.364	9.593	2.764	0.898
AChEI	Men	73-80	1	343	N.users	394	141	242	278	233	303	536	189	49	12
AChEI	Men	73-80	1	343	CI.low.95	20.583	6.86	12.269	14.223	11.782	15.587	28.464	9.414	2.121	0.392
AChEI	Men	73-80	1	343	%users	22.476	8.043	13.805	15.859	13.292	17.285	30.576	10.782	2.795	0.685
AChEI	Men	73-80	1	343	CI.upp.95	24.489	9.41	15.499	17.643	14.961	19.126	32.773	12.32	3.676	1.193
AChEI	Men	73-80	2	343	N.users	423	172	237	310	248	300	513	181	63	<5
AChEI	Men	73-80	2	343	CI.low.95	22.185	8.506	11.999	15.969	12.594	15.423	27.181	8.986	2.819	-
AChEI	Men	73-80	2	343	%users	24.13	9.812	13.52	17.684	14.147	17.114	29.264	10.325	3.594	-
AChEI	Men	73-80	2	343	CI.upp.95	26.188	11.293	15.2	19.54	15.857	18.948	31.437	11.837	4.572	-
Gen.pop	Men	73-80	-4	930149	N.users	7136	3075	18166	8674	12205	15113	22026	6481	1598	200
Gen.pop	Men	73-80	-4	930149	CI.low.95	6.063	2.581	15.577	7.387	10.43	12.939	18.915	5.5	1.323	0.151
Gen.pop	Men	73-80	-4	930149	%users	6.202	2.672	15.786	7.538	10.606	13.134	19.141	5.632	1.389	0.174
Gen.pop	Men	73-80	-4	930149	CI.upp.95	6.342	2.767	15.998	7.692	10.785	13.33	19.369	5.767	1.458	0.2
Gen.pop	Men	73-80	-3	933026	N.users	7128	2954	18122	9756	11873	15571	21872	6382	1558	192
Gen.pop	Men	73-80	-3	933026	CI.low.95	6.228	2.547	15.978	8.554	10.43	13.712	19.313	5.568	1.325	0.149
Gen.pop	Men	73-80	-3	933026	%users	6.369	2.64	16.193	8.717	10.609	13.914	19.544	5.703	1.392	0.171
Gen.pop	Men	73-80	-3	933026	CI.upp.95	6.514	2.735	16.41	8.884	10.791	14.118	19.777	5.84	1.463	0.198
Gen.pop	Men	73-80	-2	936047	N.users	7152	2824	17945	10761	11427	15795	21545	6257	1511	189
Gen.pop	Men	73-80	-2	936047	CI.low.95	6.439	2.507	16.303	9.732	10.34	14.335	19.601	5.624	1.323	0.151
Gen.pop	Men	73-80	-2	936047	%users	6.585	2.6	16.523	9.909	10.522	14.544	19.838	5.761	1.391	0.174
Gen.pop	Men	73-80	-2	936047	CI.upp.95	6.734	2.697	16.745	10.087	10.705	14.754	20.076	5.901	1.463	0.201
Gen.pop	Men	73-80	-1	939278	N.users	7148	2698	17640	11715	10923	15903	21153	6077	1462	179
Gen.pop	Men	73-80	-1	939278	CI.low.95	6.65	2.473	16.558	10.957	10.209	14.915	19.884	5.642	1.322	0.147
Gen.pop	Men	73-80	-1	939278	%users	6.801	2.567	16.783	11.146	10.393	15.131	20.125	5.782	1.391	0.17
Gen.pop	Men	73-80	-1	939278	CI.upp.95	6.954	2.664	17.01	11.337	10.578	15.348	20.369	5.924	1.464	0.197
Gen.pop	Men	73-80	1	942091	N.users	7078	2567	17199	12554	10347	15877	20636	5850	1396	167
Gen.pop	Men	73-80	1	942091	CI.low.95	6.826	2.437	16.734	12.181	10.021	15.437	20.107	5.628	1.307	0.142
Gen.pop	Men	73-80	1	942091	%users	6.981	2.532	16.964	12.382	10.206	15.659	20.353	5.77	1.377	0.165
Gen.pop	Men	73-80	1	942091	CI.upp.95	7.14	2.63	17.196	12.586	10.393	15.885	20.603	5.915	1.45	0.192
Gen.pop	Men	73-80	2	943538	N.users	6968	2432	16743	13283	9773	15750	20071	5606	1333	158
Gen.pop	Men	73-80	2	943538	CI.low.95	6.988	2.399	16.94	13.412	9.838	15.927	20.336	5.606	1.296	0.139
Gen.pop	Men	73-80	2	943538	%users	7.148	2.495	17.175	13.626	10.025	16.157	20.589	5.751	1.368	0.162
Gen.pop	Men	73-80	2	943538	CI.upp.95	7.311	2.595	17.413	13.843	10.215	16.389	20.844	5.899	1.442	0.189
AChEI	Women	73-80	-4	431	N.users	464	95	556	372	584	698	745	287	108	14
AChEI	Women	73-80	-4	431	CI.low.95	15.395	2.812	18.609	12.201	19.59	23.6	25.258	9.274	3.237	0.301
AChEI	Women	73-80	-4	431	%users	16.739	3.427	20.058	13.42	21.068	25.18	26.876	10.354	3.896	0.505
AChEI	Women	73-80	-4	431	CI.upp.95	18.174	4.171	21.589	14.74	22.625	26.83	28.557	11.543	4.683	0.846
AChEI	Women	73-80	-3	431	N.users	522	107	579	438	583	745	701	345	112	16
AChEI	Women	73-80	-3	431	CI.low.95	17.419	3.204	19.415	14.49	19.555	25.258	23.705	11.269	3.369	0.356
AChEI	Women	73-80	-3	431	%users	18.831	3.86	20.887	15.801	21.032	26.876	25.289	12.446	4.04	0.577
AChEI	Women	73-80	-3	431	CI.upp.95	20.329	4.643	22.44	17.206	22.588	28.557	26.94	13.727	4.839	0.936
AChEI	Women	73-80	-2	431	N.users	623	104	577	483	582	739	757	350	127	12
AChEI	Women	73-80	-2	431	CI.low.95	20.96	3.106	19.345	16.058	19.52	25.047	25.682	11.441	3.864	0.248
AChEI	Women	73-80	-2	431	%users	22.475	3.752	20.815	17.424	20.996	26.659	27.309	12.626	4.582	0.433
AChEI	Women	73-80	-2	431	CI.upp.95	24.066	4.526	22.367	18.881	22.551	28.337	28.998	13.915	5.425	0.755
AChEI	Women	73-80	-1	431	N.users	825	169	601	604	609	737	794	457	140	19
AChEI	Women	73-80	-1	431	CI.low.95	28.089	5.265	20.187	20.292	20.468	24.976	26.991	15.152	4.296	0.439
AChEI	Women	73-80	-1	431	%users	29.762	6.097	21.681	21.789	21.97	26.587	28.644	16.486	5.051	0.685
AChEI	Women	73-80	-1	431	CI.upp.95	31.491	7.05	23.254	23.365	23.549	28.264	30.355	17.914	5.93	1.068
AChEI	Women	73-80	1	431	N.users	951	226	545	753	594	783	996	496	161	19
AChEI	Women	73-80	1	431	CI.low.95	32.563	7.191	18.224	25.541	19.941	26.602	34.165	16.511	4.997	0.439
AChEI	Women	73-80	1	431	%users	34.307	8.153	19.661	27.165	21.429	28.247	35.931	17.893	5.808	0.685
AChEI	Women	73-80	1	431	CI.upp.95	36.095	9.23	21.182	28.851	22.995	29.952	37.735	19.364	6.741	1.068
AChEI	Women	73-80	2	431	N.users	1007	253	551	808	527	702	907	466	133	25
AChEI	Women	73-80	2	431	CI.low.95	34.557	8.111	18.434	27.487	17.594	23.741	30.998	15.465	4.063	0.612
AChEI	Women	73-80	2	431	%users	36.328	9.127	19.877	29.149	19.012	25.325	32.72	16.811	4.798	0.902
AChEI	Women	73-80	2	431	CI.upp.95	38.136	10.256	21.404	30.868	20.515	26.977	34.49	18.249	5.658	1.328
Gen.pop	Women	73-80	-4	895757	N.users	16118	4996	27298	16984	27539	31974	33301	13846	4248	553
Gen.pop	Women	73-80	-4	895757	CI.low.95	11.978	3.666	20.365	12.627	20.546	23.878	24.875	10.276	3.109	0.384
Gen.pop	Women	73-80	-4	895757	%users	12.152	3.767	20.582	12.806	20.764	24.108	25.108	10.439	3.203	0.417
Gen.pop	Women	73-80	-4	895757	CI.upp.95	12.329	3.871	20.8	12.986	20.983	24.338	25.342	10.605	3.299	0.453
Gen.pop	Women	73-80	-3	897244	N.users	16188	4834	27655	19259	27122	33092	33245	13842	4238	538
Gen.pop	Women	73-80	-3	897244	CI.low.95	12.226	3.603	20.969	14.565	20.562	25.121	25.237	10.44	3.152	0.379
Gen.pop	Women	73-80	-3	897244	%users	12.404	3.704	21.19	14.757	20.782	25.356	25.473	10.606	3.248	0.412
Gen.pop	Women	73-80	-3	897244	CI.upp.95	12.584	3.808	21.412	14.95	21.003	25.593	25.71	10.774	3.345	0.448
Gen.pop	Women	73-80	-2	898816	N.users	16268	4662	27787	21438	26526	33791	33000	13768	4200	527
Gen.pop	Women	73-80	-2	898816	CI.low.95	12.508	3.535	21.449	16.518	20.469	26.116	25.501	10.57	3.18	0.377
Gen.pop	Women	73-80	-2	898816	%users	12.689	3.636	21.673	16.721	20.689	26.356	25.739	10.739	3.276	0.411
Gen.pop	Women	73-80	-2	898816	CI.upp.95	12.872	3.74	21.9	16.926	20.912	26.598	25.979	10.909	3.375	0.448
Gen.pop	Women	73-80	-1	900362	N.users	16310	4502	27900	23653	25819	34205	32711	13641	4175	504
Gen.pop	Women	73-80	-1	900362	CI.low.95	12.789	3.48	21.963	18.599	20.315	26.962	25.777	10.68	3.223	0.367
Gen.pop	Women	73-80	-1	900362	%users	12.973	3.581	22.192	18.814	20.537	27.208	26.019	10.85	3.321	0.4
Gen.pop	Women	73-80	-1	900362	CI.upp.95	13.16	3.685	22.423	19.031	20.761	27.454	26.262	11.023	3.421	0.437
Gen.pop	Women	73-80	1	901808	N.users	16238	4334	27757	25670	24918	34380	32334	13392	4064	484
Gen.pop	Women	73-80	1	901808	CI.low.95	13.014	3.422	22.334	20.644	20.035	27.701	26.042	10.715	3.206	0.36
Gen.pop	Women	73-80	1	901808	%users	13.201	3.523	22.566	20.87	20.258	27.951	26.288	10.888	3.304	0.393
Gen.pop	Women	73-80	1	901808	CI.upp.95	13.392	3.628	22.801	21.098	20.484	28.203	26.534	11.063	3.405	0.43
Gen.pop	Women	73-80	2	902901	N.users	16116	4176	27566	27578	23955	34384	31816	13137	3970	453
Gen.pop	Women	73-80	2	902901	CI.low.95	13.234	3.377	22.726	22.736	19.73	28.388	26.255	10.768	3.207	0.344
Gen.pop	Women	73-80	2	902901	%users	13.425	3.478	22.964	22.974	19.956	28.643	26.504	10.943	3.307	0.378
Gen.pop	Women	73-80	2	902901	CI.upp.95	13.619	3.584	23.202	23.212	20.182	28.899	26.754	11.121	3.41	0.414
AChEI	Men	81-88	-4	343	N.users	105	19	192	112	169	239	284	82	11	<5
AChEI	Men	81-88	-4	343	CI.low.95	5.939	0.83	11.442	6.375	9.972	14.471	17.394	4.52	0.419	-
AChEI	Men	81-88	-4	343	%users	7.148	1.293	13.07	7.624	11.504	16.27	19.333	5.582	0.749	-
AChEI	Men	81-88	-4	343	CI.upp.95	8.58	2.011	14.891	9.095	13.237	18.245	21.431	6.876	1.336	-
AChEI	Men	81-88	-3	343	N.users	128	23	190	163	186	256	284	91	19	<5
AChEI	Men	81-88	-3	343	CI.low.95	7.377	1.046	11.314	9.59	11.058	15.573	17.394	5.073	0.83	-
AChEI	Men	81-88	-3	343	%users	8.713	1.566	12.934	11.096	12.662	17.427	19.333	6.195	1.293	-
AChEI	Men	81-88	-3	343	CI.upp.95	10.265	2.338	14.747	12.805	14.46	19.451	21.431	7.545	2.011	-
AChEI	Men	81-88	-2	343	N.users	143	27	192	163	168	266	265	95	21	<5
AChEI	Men	81-88	-2	343	CI.low.95	8.322	1.266	11.442	9.59	9.908	16.222	16.157	5.319	0.937	-
AChEI	Men	81-88	-2	343	%users	9.735	1.838	13.07	11.096	11.436	18.108	18.039	6.467	1.43	-
AChEI	Men	81-88	-2	343	CI.upp.95	11.357	2.661	14.891	12.805	13.165	20.159	20.088	7.842	2.176	-
AChEI	Men	81-88	-1	343	N.users	227	60	217	226	200	284	348	119	34	<5
AChEI	Men	81-88	-1	343	CI.low.95	13.695	3.186	13.049	13.63	11.956	17.394	21.586	6.812	1.661	-
AChEI	Men	81-88	-1	343	%users	15.453	4.084	14.772	15.385	13.615	19.333	23.69	8.101	2.314	-
AChEI	Men	81-88	-1	343	CI.upp.95	17.391	5.222	16.678	17.32	15.464	21.431	25.931	9.608	3.217	-
AChEI	Men	81-88	1	343	N.users	276	84	206	272	207	336	425	149	35	<5
AChEI	Men	81-88	1	343	CI.low.95	16.873	4.642	12.341	16.613	12.406	20.797	26.67	8.702	1.718	-
AChEI	Men	81-88	1	343	%users	18.788	5.718	14.023	18.516	14.091	22.873	28.931	10.143	2.383	-
AChEI	Men	81-88	1	343	CI.upp.95	20.866	7.025	15.893	20.584	15.964	25.09	31.303	11.792	3.295	-
AChEI	Men	81-88	2	343	N.users	307	109	204	318	212	311	426	150	30	<5
AChEI	Men	81-88	2	343	CI.low.95	18.897	6.188	12.213	19.617	12.727	19.158	26.736	8.765	1.434	-
AChEI	Men	81-88	2	343	%users	20.899	7.42	13.887	21.647	14.432	21.171	28.999	10.211	2.042	-
AChEI	Men	81-88	2	343	CI.upp.95	23.052	8.874	15.75	23.826	16.321	23.334	31.372	11.865	2.9	-
Gen.pop	Men	81-88	-4	930149	N.users	6436	2539	14409	8509	11025	14760	18291	5744	1325	164
Gen.pop	Men	81-88	-4	930149	CI.low.95	7.453	2.897	16.831	9.887	12.846	17.245	21.409	6.642	1.489	0.167
Gen.pop	Men	81-88	-4	930149	%users	7.63	3.01	17.084	10.088	13.071	17.5	21.686	6.81	1.571	0.194
Gen.pop	Men	81-88	-4	930149	CI.upp.95	7.812	3.128	17.339	10.294	13.301	17.758	21.966	6.982	1.657	0.227
Gen.pop	Men	81-88	-3	933026	N.users	6152	2318	13642	9068	10122	14382	17221	5379	1219	150
Gen.pop	Men	81-88	-3	933026	CI.low.95	7.628	2.828	17.064	11.296	12.624	17.998	21.585	6.658	1.464	0.162
Gen.pop	Men	81-88	-3	933026	%users	7.814	2.944	17.327	11.516	12.855	18.267	21.872	6.832	1.548	0.19
Gen.pop	Men	81-88	-3	933026	CI.upp.95	8.003	3.064	17.592	11.742	13.091	18.538	22.162	7.01	1.637	0.223
Gen.pop	Men	81-88	-2	936047	N.users	5847	2100	12776	9430	9196	13816	16080	4992	1108	133
Gen.pop	Men	81-88	-2	936047	CI.low.95	7.814	2.758	17.226	12.675	12.357	18.642	21.726	6.657	1.432	0.154
Gen.pop	Men	81-88	-2	936047	%users	8.009	2.876	17.499	12.916	12.597	18.924	22.025	6.837	1.518	0.182
Gen.pop	Men	81-88	-2	936047	CI.upp.95	8.208	3	17.777	13.162	12.839	19.21	22.327	7.023	1.609	0.216
Gen.pop	Men	81-88	-1	939278	N.users	5490	1890	11847	9699	8263	13108	14858	4562	1010	119
Gen.pop	Men	81-88	-1	939278	CI.low.95	7.964	2.69	17.342	14.169	12.049	19.207	21.797	6.601	1.414	0.148
Gen.pop	Men	81-88	-1	939278	%users	8.169	2.812	17.629	14.432	12.295	19.504	22.108	6.789	1.504	0.177
Gen.pop	Men	81-88	-1	939278	CI.upp.95	8.379	2.94	17.918	14.7	12.546	19.806	22.424	6.981	1.598	0.212
Gen.pop	Men	81-88	1	942091	N.users	5095	1679	10867	9761	7306	12248	13574	4101	918	104
Gen.pop	Men	81-88	1	942091	CI.low.95	8.091	2.611	17.417	15.626	11.657	19.654	21.803	6.491	1.404	0.14
Gen.pop	Men	81-88	1	942091	%users	8.306	2.737	17.717	15.914	11.912	19.968	22.13	6.686	1.497	0.169
Gen.pop	Men	81-88	1	942091	CI.upp.95	8.527	2.869	18.021	16.205	12.17	20.286	22.46	6.886	1.596	0.205
Gen.pop	Men	81-88	2	943538	N.users	4674	1486	9890	9641	6395	11365	12308	3660	821	88
Gen.pop	Men	81-88	2	943538	CI.low.95	8.192	2.546	17.502	17.056	11.258	20.141	21.83	6.39	1.382	0.129
Gen.pop	Men	81-88	2	943538	%users	8.421	2.677	17.817	17.369	11.521	20.475	22.174	6.593	1.48	0.159
Gen.pop	Men	81-88	2	943538	CI.upp.95	8.654	2.815	18.138	17.686	11.789	20.813	22.521	6.803	1.583	0.195
AChEI	Women	81-88	-4	431	N.users	468	68	623	501	729	970	908	330	92	11
AChEI	Women	81-88	-4	431	CI.low.95	13.728	1.715	18.519	14.745	21.815	29.356	27.411	9.503	2.4	0.196
AChEI	Women	81-88	-4	431	%users	14.933	2.17	19.879	15.986	23.261	30.951	28.973	10.53	2.936	0.351
AChEI	Women	81-88	-4	431	CI.upp.95	16.224	2.741	21.312	17.311	24.772	32.592	30.586	11.653	3.587	0.627
AChEI	Women	81-88	-3	431	N.users	510	68	636	564	730	989	897	364	93	10
AChEI	Women	81-88	-3	431	CI.low.95	15.022	1.715	18.922	16.691	21.846	29.953	27.066	10.54	2.429	0.173
AChEI	Women	81-88	-3	431	%users	16.273	2.17	20.294	17.996	23.293	31.557	28.622	11.615	2.967	0.319
AChEI	Women	81-88	-3	431	CI.upp.95	17.607	2.741	21.738	19.38	24.805	33.206	30.229	12.784	3.622	0.586
AChEI	Women	81-88	-2	431	N.users	591	81	639	642	668	975	885	380	102	7
AChEI	Women	81-88	-2	431	CI.low.95	17.527	2.084	19.015	19.109	19.916	29.514	26.69	11.028	2.688	0.108
AChEI	Women	81-88	-2	431	%users	18.858	2.585	20.389	20.485	21.315	31.11	28.239	12.125	3.255	0.223
AChEI	Women	81-88	-2	431	CI.upp.95	20.265	3.201	21.836	21.934	22.783	32.753	29.841	13.314	3.935	0.46
AChEI	Women	81-88	-1	431	N.users	781	180	674	818	721	1001	901	472	149	16
AChEI	Women	81-88	-1	431	CI.low.95	23.437	4.982	20.103	24.593	21.566	30.331	27.191	13.851	4.063	0.314
AChEI	Women	81-88	-1	431	%users	24.92	5.743	21.506	26.101	23.006	31.94	28.749	15.061	4.754	0.511
AChEI	Women	81-88	-1	431	CI.upp.95	26.465	6.614	22.979	27.667	24.512	33.594	30.359	16.356	5.556	0.828
AChEI	Women	81-88	1	431	N.users	936	257	664	1009	642	983	1137	544	157	16
AChEI	Women	81-88	1	431	CI.low.95	28.289	7.29	19.792	30.582	19.109	29.765	34.614	16.072	4.299	0.314
AChEI	Women	81-88	1	431	%users	29.866	8.2	21.187	32.195	20.485	31.366	36.28	17.358	5.01	0.511
AChEI	Women	81-88	1	431	CI.upp.95	31.492	9.213	22.652	33.852	21.934	33.012	37.979	18.724	5.83	0.828
AChEI	Women	81-88	2	431	N.users	982	263	670	1176	602	890	1011	485	160	14
AChEI	Women	81-88	2	431	CI.low.95	29.733	7.471	19.979	35.845	17.867	26.847	30.645	14.252	4.388	0.266
AChEI	Women	81-88	2	431	%users	31.334	8.392	21.378	37.524	19.209	28.398	32.259	15.475	5.105	0.447
AChEI	Women	81-88	2	431	CI.upp.95	32.98	9.414	22.848	39.233	20.625	30.003	33.917	16.784	5.932	0.748
Gen.pop	Women	81-88	-4	895757	N.users	16310	4805	28011	20537	28904	33857	33349	14938	4285	487
Gen.pop	Women	81-88	-4	895757	CI.low.95	13.318	3.871	22.964	16.8	23.701	27.791	27.371	12.188	3.446	0.369
Gen.pop	Women	81-88	-4	895757	%users	13.509	3.98	23.201	17.011	23.94	28.044	27.623	12.373	3.549	0.404
Gen.pop	Women	81-88	-4	895757	CI.upp.95	13.703	4.092	23.44	17.224	24.182	28.297	27.876	12.56	3.655	0.441
Gen.pop	Women	81-88	-3	897244	N.users	15854	4502	27227	22287	27255	33572	32047	14348	4098	450
Gen.pop	Women	81-88	-3	897244	CI.low.95	13.521	3.786	23.316	19.059	23.34	28.789	27.473	12.226	3.441	0.355
Gen.pop	Women	81-88	-3	897244	%users	13.718	3.895	23.56	19.285	23.584	29.05	27.73	12.415	3.546	0.389
Gen.pop	Women	81-88	-3	897244	CI.upp.95	13.918	4.009	23.805	19.513	23.829	29.312	27.989	12.607	3.654	0.427
Gen.pop	Women	81-88	-2	898816	N.users	15341	4198	26188	23572	25402	32808	30512	13627	3890	423
Gen.pop	Women	81-88	-2	898816	CI.low.95	13.737	3.703	23.547	21.179	22.835	29.544	27.463	12.19	3.427	0.35
Gen.pop	Women	81-88	-2	898816	%users	13.94	3.815	23.798	21.421	23.083	29.813	27.727	12.383	3.535	0.384
Gen.pop	Women	81-88	-2	898816	CI.upp.95	14.147	3.93	24.05	21.664	23.333	30.085	27.992	12.579	3.646	0.423
Gen.pop	Women	81-88	-1	900362	N.users	14715	3889	24938	24488	23420	31742	28796	12804	3668	388
Gen.pop	Women	81-88	-1	900362	CI.low.95	13.923	3.622	23.693	23.262	22.241	30.207	27.386	12.099	3.413	0.337
Gen.pop	Women	81-88	-1	900362	%users	14.132	3.735	23.951	23.519	22.494	30.486	27.657	12.297	3.523	0.373
Gen.pop	Women	81-88	-1	900362	CI.upp.95	14.346	3.852	24.211	23.778	22.748	30.766	27.929	12.498	3.637	0.412
Gen.pop	Women	81-88	1	901808	N.users	13898	3555	23577	25058	21270	30230	26908	11874	3417	348
Gen.pop	Women	81-88	1	901808	CI.low.95	13.986	3.518	23.828	25.336	21.48	30.605	27.22	11.932	3.379	0.32
Gen.pop	Women	81-88	1	901808	%users	14.203	3.633	24.095	25.608	21.737	30.893	27.498	12.135	3.492	0.356
Gen.pop	Women	81-88	1	901808	CI.upp.95	14.423	3.752	24.364	25.883	21.997	31.184	27.779	12.341	3.609	0.395
Gen.pop	Women	81-88	2	902901	N.users	12998	3225	22126	25227	19148	28499	25012	10890	3149	314
Gen.pop	Women	81-88	2	902901	CI.low.95	14.013	3.415	23.96	27.345	20.712	30.918	27.11	11.72	3.333	0.308
Gen.pop	Women	81-88	2	902901	%users	14.238	3.532	24.237	27.634	20.975	31.218	27.398	11.929	3.449	0.345
Gen.pop	Women	81-88	2	902901	CI.upp.95	14.466	3.654	24.516	27.925	21.24	31.519	27.688	12.141	3.57	0.384
AChEI	Men	37-88	-4	343	N.users	384	96	592	324	457	569	864	233	57	7
AChEI	Men	37-88	-4	343	CI.low.95	7.969	1.799	12.541	6.662	9.567	12.033	18.583	4.695	1.006	0.077
AChEI	Men	37-88	-4	343	%users	8.771	2.193	13.522	7.401	10.439	12.997	19.735	5.322	1.302	0.16
AChEI	Men	37-88	-4	343	CI.upp.95	9.646	2.67	14.567	8.214	11.379	14.025	20.94	6.027	1.683	0.33
AChEI	Men	37-88	-3	343	N.users	432	112	581	371	457	599	857	254	63	7
AChEI	Men	37-88	-3	343	CI.low.95	9.019	2.131	12.298	7.685	9.567	12.696	18.427	5.147	1.126	0.077
AChEI	Men	37-88	-3	343	%users	9.868	2.558	13.271	8.474	10.439	13.682	19.575	5.802	1.439	0.16
AChEI	Men	37-88	-3	343	CI.upp.95	10.786	3.069	14.308	9.336	11.379	14.732	20.777	6.534	1.837	0.33
AChEI	Men	37-88	-2	343	N.users	505	120	572	403	461	612	864	291	56	11
AChEI	Men	37-88	-2	343	CI.low.95	10.622	2.297	12.099	8.384	9.655	12.983	18.583	5.946	0.986	0.14
AChEI	Men	37-88	-2	343	%users	11.535	2.741	13.065	9.205	10.53	13.979	19.735	6.647	1.279	0.251
AChEI	Men	37-88	-2	343	CI.upp.95	12.515	3.268	14.096	10.098	11.474	15.038	20.94	7.423	1.657	0.449
AChEI	Men	37-88	-1	343	N.users	749	253	582	524	579	683	1051	376	96	18
AChEI	Men	37-88	-1	343	CI.low.95	16.022	5.126	12.32	11.041	12.254	14.556	22.764	7.794	1.799	0.26
AChEI	Men	37-88	-1	343	%users	17.108	5.779	13.294	11.969	13.225	15.601	24.006	8.588	2.193	0.411
AChEI	Men	37-88	-1	343	CI.upp.95	18.252	6.51	14.332	12.964	14.261	16.706	25.294	9.455	2.67	0.649
AChEI	Men	37-88	1	343	N.users	949	335	577	679	598	788	1317	473	118	18
AChEI	Men	37-88	1	343	CI.low.95	20.481	6.901	12.21	14.467	12.674	16.889	28.742	9.919	2.255	0.26
AChEI	Men	37-88	1	343	%users	21.677	7.652	13.18	15.509	13.659	17.999	30.082	10.804	2.695	0.411
AChEI	Men	37-88	1	343	CI.upp.95	22.922	8.477	14.214	16.612	14.708	19.165	31.458	11.758	3.218	0.649
AChEI	Men	37-88	2	343	N.users	1037	428	574	797	615	754	1288	463	128	14
AChEI	Men	37-88	2	343	CI.low.95	22.451	8.931	12.143	17.09	13.05	16.133	28.089	9.699	2.464	0.191
AChEI	Men	37-88	2	343	%users	23.687	9.776	13.111	18.205	14.048	17.222	29.42	10.576	2.924	0.32
AChEI	Men	37-88	2	343	CI.upp.95	24.969	10.691	14.143	19.375	15.108	18.37	30.787	11.521	3.466	0.536
Gen.pop	Men	37-88	-4	930149	N.users	85495	35888	205459	102605	139458	176084	253184	74868	18019	2331
Gen.pop	Men	37-88	-4	930149	CI.low.95	6.484	2.712	15.622	7.787	10.593	13.384	19.26	5.676	1.356	0.171
Gen.pop	Men	37-88	-4	930149	%users	6.527	2.74	15.684	7.833	10.646	13.442	19.328	5.715	1.376	0.178
Gen.pop	Men	37-88	-4	930149	CI.upp.95	6.569	2.768	15.747	7.879	10.699	13.501	19.395	5.755	1.396	0.185
Gen.pop	Men	37-88	-3	933026	N.users	86669	35132	208298	117143	137812	183930	255171	75010	17848	2295
Gen.pop	Men	37-88	-3	933026	CI.low.95	6.615	2.671	15.938	8.95	10.534	14.069	19.533	5.722	1.351	0.169
Gen.pop	Men	37-88	-3	933026	%users	6.658	2.699	16.001	8.999	10.586	14.129	19.601	5.762	1.371	0.176
Gen.pop	Men	37-88	-3	933026	CI.upp.95	6.701	2.727	16.064	9.048	10.639	14.189	19.67	5.802	1.391	0.184
Gen.pop	Men	37-88	-2	936047	N.users	88209	34309	210062	131404	135343	190232	256313	74847	17650	2242
Gen.pop	Men	37-88	-2	936047	CI.low.95	6.777	2.625	16.178	10.108	10.412	14.647	19.749	5.747	1.345	0.166
Gen.pop	Men	37-88	-2	936047	%users	6.82	2.653	16.242	10.16	10.464	14.708	19.818	5.787	1.365	0.173
Gen.pop	Men	37-88	-2	936047	CI.upp.95	6.864	2.681	16.305	10.212	10.517	14.769	19.886	5.827	1.385	0.181
Gen.pop	Men	37-88	-1	939278	N.users	89490	33530	211375	146295	132321	195630	257126	74215	17476	2183
Gen.pop	Men	37-88	-1	939278	CI.low.95	6.922	2.582	16.389	11.332	10.247	15.165	19.945	5.736	1.34	0.163
Gen.pop	Men	37-88	-1	939278	%users	6.966	2.61	16.453	11.387	10.299	15.227	20.014	5.777	1.36	0.17
Gen.pop	Men	37-88	-1	939278	CI.upp.95	7.01	2.638	16.517	11.442	10.352	15.289	20.083	5.817	1.38	0.177
Gen.pop	Men	37-88	1	942091	N.users	90391	32652	211830	160792	128574	200006	257131	73136	17226	2092
Gen.pop	Men	37-88	1	942091	CI.low.95	7.043	2.533	16.546	12.551	10.03	15.62	20.093	5.695	1.331	0.157
Gen.pop	Men	37-88	1	942091	%users	7.088	2.56	16.61	12.608	10.082	15.683	20.162	5.735	1.351	0.164
Gen.pop	Men	37-88	1	942091	CI.upp.95	7.132	2.588	16.675	12.666	10.134	15.746	20.232	5.775	1.371	0.171
Gen.pop	Men	37-88	2	943538	N.users	91091	31854	212314	174773	124586	204006	256999	71948	16967	2012
Gen.pop	Men	37-88	2	943538	CI.low.95	7.16	2.493	16.729	13.765	9.803	16.073	20.259	5.651	1.322	0.152
Gen.pop	Men	37-88	2	943538	%users	7.205	2.52	16.794	13.825	9.855	16.137	20.329	5.691	1.342	0.159
Gen.pop	Men	37-88	2	943538	CI.upp.95	7.251	2.547	16.859	13.885	9.907	16.201	20.399	5.732	1.362	0.166
AChEI	Women	37-88	-4	431	N.users	1199	223	1424	1025	1562	1902	2000	762	252	32
AChEI	Women	37-88	-4	431	CI.low.95	15.41	2.653	18.396	13.108	20.232	24.767	26.077	9.644	3.021	0.307
AChEI	Women	37-88	-4	431	%users	16.233	3.019	19.28	13.878	21.148	25.751	27.078	10.317	3.412	0.433
AChEI	Women	37-88	-4	431	CI.upp.95	17.092	3.435	20.195	14.685	22.094	26.761	28.103	11.031	3.851	0.611
AChEI	Women	37-88	-3	431	N.users	1335	238	1471	1177	1552	1992	1981	856	257	33
AChEI	Women	37-88	-3	431	CI.low.95	17.214	2.843	19.021	15.119	20.099	25.97	25.823	10.879	3.085	0.318
AChEI	Women	37-88	-3	431	%users	18.075	3.222	19.916	15.936	21.013	26.97	26.821	11.589	3.48	0.447
AChEI	Women	37-88	-3	431	CI.upp.95	18.969	3.65	20.842	16.788	21.957	27.994	27.843	12.34	3.922	0.627
AChEI	Women	37-88	-2	431	N.users	1578	257	1442	1296	1502	1960	2017	899	292	22
AChEI	Women	37-88	-2	431	CI.low.95	20.445	3.085	18.635	16.696	19.433	25.542	26.304	11.446	3.532	0.197
AChEI	Women	37-88	-2	431	%users	21.365	3.48	19.523	17.547	20.336	26.537	27.308	12.172	3.953	0.298
AChEI	Women	37-88	-2	431	CI.upp.95	22.314	3.922	20.443	18.431	21.269	27.556	28.336	12.937	4.422	0.451
AChEI	Women	37-88	-1	431	N.users	2088	450	1523	1638	1603	1971	2168	1102	368	47
AChEI	Women	37-88	-1	431	CI.low.95	27.254	5.57	19.713	21.244	20.778	25.689	28.325	14.126	4.509	0.479
AChEI	Women	37-88	-1	431	%users	28.27	6.093	20.62	22.177	21.703	26.686	29.353	14.92	4.982	0.636
AChEI	Women	37-88	-1	431	CI.upp.95	29.308	6.661	21.558	23.139	22.658	27.706	30.402	15.751	5.502	0.845
AChEI	Women	37-88	1	431	N.users	2385	598	1443	2015	1500	2032	2653	1252	399	45
AChEI	Women	37-88	1	431	CI.low.95	31.234	7.496	18.649	26.278	19.407	26.505	34.833	16.113	4.909	0.456
AChEI	Women	37-88	1	431	%users	32.291	8.096	19.537	27.281	20.309	27.512	35.919	16.951	5.402	0.609
AChEI	Women	37-88	1	431	CI.upp.95	33.366	8.74	20.457	28.309	21.241	28.541	37.021	17.824	5.941	0.814
AChEI	Women	37-88	2	431	N.users	2518	662	1446	2263	1400	1845	2401	1173	365	46
AChEI	Women	37-88	2	431	CI.low.95	33.019	8.333	18.689	29.598	18.077	24.006	31.449	15.066	4.47	0.467
AChEI	Women	37-88	2	431	%users	34.092	8.963	19.578	30.639	18.955	24.98	32.507	15.881	4.942	0.623
AChEI	Women	37-88	2	431	CI.upp.95	35.181	9.636	20.498	31.7	19.865	25.98	33.585	16.733	5.46	0.83
Gen.pop	Women	37-88	-4	895757	N.users	166379	50292	279237	185350	278109	326978	338913	142859	42561	5426
Gen.pop	Women	37-88	-4	895757	CI.low.95	12.439	3.745	20.901	13.861	20.817	24.482	25.378	10.676	3.167	0.397
Gen.pop	Women	37-88	-4	895757	%users	12.495	3.777	20.97	13.919	20.886	24.555	25.452	10.728	3.196	0.407
Gen.pop	Women	37-88	-4	895757	CI.upp.95	12.551	3.809	21.039	13.978	20.955	24.629	25.526	10.781	3.226	0.418
Gen.pop	Women	37-88	-3	897244	N.users	167890	49193	283673	210190	274946	339272	340042	143342	42591	5301
Gen.pop	Women	37-88	-3	897244	CI.low.95	12.62	3.682	21.348	15.808	20.69	25.542	25.6	10.77	3.186	0.39
Gen.pop	Women	37-88	-3	897244	%users	12.676	3.714	21.418	15.87	20.759	25.616	25.674	10.823	3.216	0.4
Gen.pop	Women	37-88	-3	897244	CI.upp.95	12.733	3.747	21.488	15.932	20.828	25.69	25.749	10.876	3.246	0.411
Gen.pop	Women	37-88	-2	898816	N.users	169774	48040	286354	234040	270145	348442	339712	143106	42503	5219
Gen.pop	Women	37-88	-2	898816	CI.low.95	12.836	3.616	21.676	17.709	20.447	26.387	25.724	10.815	3.198	0.386
Gen.pop	Women	37-88	-2	898816	%users	12.893	3.648	21.747	17.774	20.516	26.462	25.799	10.868	3.228	0.396
Gen.pop	Women	37-88	-2	898816	CI.upp.95	12.951	3.681	21.817	17.839	20.585	26.537	25.874	10.921	3.258	0.407
Gen.pop	Women	37-88	-1	900362	N.users	171306	46944	288636	258114	264321	355722	339046	142322	42418	5066
Gen.pop	Women	37-88	-1	900362	CI.low.95	13.035	3.556	21.99	19.66	20.133	27.112	25.838	10.824	3.212	0.377
Gen.pop	Women	37-88	-1	900362	%users	13.093	3.588	22.061	19.728	20.202	27.188	25.913	10.878	3.242	0.387
Gen.pop	Women	37-88	-1	900362	CI.upp.95	13.151	3.62	22.132	19.796	20.271	27.264	25.988	10.931	3.273	0.398
Gen.pop	Women	37-88	1	901808	N.users	171728	45678	290052	281426	256698	360509	337665	140668	41886	4873
Gen.pop	Women	37-88	1	901808	CI.low.95	13.16	3.484	22.253	21.59	19.689	27.671	25.914	10.774	3.194	0.365
Gen.pop	Women	37-88	1	901808	%users	13.218	3.516	22.325	21.661	19.758	27.748	25.99	10.827	3.224	0.375
Gen.pop	Women	37-88	1	901808	CI.upp.95	13.276	3.548	22.397	21.732	19.826	27.825	26.065	10.881	3.254	0.386
Gen.pop	Women	37-88	2	902901	N.users	171865	44508	291307	304158	248788	364163	336143	138756	41342	4697
Gen.pop	Women	37-88	2	902901	CI.low.95	13.274	3.421	22.526	23.522	19.232	28.173	26.001	10.711	3.177	0.354
Gen.pop	Women	37-88	2	902901	%users	13.333	3.453	22.598	23.595	19.3	28.25	26.077	10.764	3.207	0.364
Gen.pop	Women	37-88	2	902901	CI.upp.95	13.391	3.484	22.671	23.669	19.368	28.328	26.152	10.818	3.238	0.375
